# Supplementary material for: Elephant (Elephas maximus) temporal activity, distribution, and habitat use patterns on the tiger’s forgotten trails across the seasonally dry, subtropical, hilly Churia forests of Nepal
Source: PLoS One. 2019 May 13;14(5):e0216504. doi: 10.1371/journal.pone.0216504 (PMC6513267; doi:10.1371/journal.pone.0216504)
Supplement: S1 Table — (XLSX) [file pone.0216504.s001.xlsx]

## Sheet: Sheet1
Grid	PSI (winter)	Psi(summer)
1	0.453815	0.529573
2	0.494193	0.556885
3	0.518063	0.573974
4	0.0167677	0.228923
5	0.00171745	0.218306
6	0.111603	0.294077
7	0.354013	0.460417
8	0.0052955	0.2208
9	0.0499906	0.251284
10	0.0180753	0.229492
11	0.00259591	0.218932
12	0.00309642	0.219246
13	0.00880521	0.223219
14	0.130546	0.306096
15	0.12947	0.304999
16	0.0411839	0.245202
17	0.00311558	0.219289
18	0.00112381	0.217825
19	0.0299311	0.23786
20	0.140948	0.31322
21	0.0532438	0.253489
22	0.0295973	0.237276
23	0.0804247	0.271898
24	0.0978519	0.284084
25	0.10932	0.292305
26	0.105797	0.289251
27	0.1335	0.308311
28	0.0477201	0.249763
29	0.0282337	0.236399
30	0.16846	0.331993
31	0.0138085	0.226745
32	0.0753126	0.268528
33	0.154455	0.322436
34	0.101508	0.286389
35	0.0317813	0.238824
36	0.0671199	0.262908
37	0.00195955	0.218557
38	0.0797129	0.271514
39	0.160126	0.326135
40	0.0839552	0.274484
41	0.0632992	0.260288
42	0.0937747	0.281105
43	0.0075426	0.222484
44	0.111917	0.29343
45	0.143127	0.314884
46	0.0547535	0.254567
47	0.0781454	0.270346
48	0.216094	0.364787
49	0.0351824	0.241649
50	0.115244	0.295962
51	0.11504	0.295543
52	0.331013	0.443768
53	0.00465965	0.220563
54	0.13803	0.311223
55	0.319488	0.436139
56	0.00349306	0.219696
57	0.00683291	0.222065
58	0.139353	0.312969
59	0.0432963	0.247041
60	0.243885	0.38421
61	0.340157	0.449291
62	0.363592	0.465214
63	0.448808	0.524202
64	0.166324	0.331371
65	0.446832	0.523039
66	0.363327	0.465063
67	0.432081	0.512621
68	0.567222	0.605873
69	0.379436	0.4763
70	0.259027	0.39405
71	0.33052	0.444046
72	0.552345	0.595302
73	0.497281	0.556421
74	0.66974	0.67495
75	0.625859	0.646952
76	0.334096	0.445395
77	0.577144	0.611574
78	0.805749	0.768551
79	0.756378	0.735522
80	0.679138	0.68194
81	0.332485	0.444244
82	0.513538	0.568744
83	0.676222	0.680451
84	0.383113	0.477979
85	0.663213	0.67068
86	0.792782	0.759423
87	0.668228	0.674275
88	0.889656	0.826216
89	0.676827	0.680007
90	0.899612	0.833064
91	0.898157	0.832128
92	0.598444	0.626195
93	0.946486	0.865435
94	0.841714	0.793515
95	0.52332	0.574687
96	0.935382	0.857816
97	0.797751	0.763602
98	0.628006	0.646835
99	0.86682	0.810862
100	0.94169	0.862287
101	0.760714	0.738213
102	0.399022	0.490117
103	0.90185	0.834859
104	0.950541	0.868431
105	0.801258	0.766063
106	0.542702	0.588494
107	0.799841	0.764914
108	0.913354	0.842801
109	0.958292	0.873674
110	0.801572	0.766343
111	0.427104	0.509698
112	0.775034	0.748189
113	0.914809	0.84387
114	0.938355	0.859937
115	0.787513	0.756779
116	0.374422	0.474024
117	0.843041	0.794002
118	0.615952	0.63886
119	0.80366	0.767914
120	0.868213	0.812228
121	0.94631	0.865392
122	0.840378	0.792866
123	0.427545	0.510501
124	0.563116	0.602774
125	0.777785	0.750063
126	0.855828	0.803238
127	0.938339	0.859961
128	0.923707	0.849927
129	0.819492	0.778641
130	0.497358	0.558148
131	0.682889	0.684104
132	0.519182	0.572017
133	0.651346	0.663451
134	0.89758	0.831897
135	0.956207	0.872147
136	0.814896	0.776347
137	0.707772	0.702615
138	0.494549	0.556571
139	0.173163	0.336119
140	0.334995	0.44672
141	0.504412	0.563309
142	0.602489	0.630674
143	0.883538	0.822815
144	0.786975	0.757443
145	0.722854	0.712809
146	0.533005	0.580745
147	0.507532	0.564656
148	0.6393	0.65494
149	0.421972	0.50695
150	0.678802	0.6835
151	0.815311	0.77644
152	0.802563	0.767749
153	0.595928	0.626086
154	0.363171	0.465114
155	0.409745	0.498527
156	0.367954	0.470273
157	0.758834	0.738226
158	0.826111	0.783633
159	0.766026	0.742719
160	0.742398	0.726154
161	0.227534	0.372896
162	0.264487	0.39887
163	0.487535	0.552391
164	0.826351	0.783942
165	0.867974	0.812062
166	0.821413	0.780357
167	0.670886	0.677186
168	0.718809	0.709807
169	0.350781	0.458034
170	0.622553	0.644763
171	0.813594	0.775072
172	0.856837	0.804307
173	0.836899	0.790753
174	0.743676	0.726904
175	0.301454	0.424107
176	0.417635	0.503373
177	0.864957	0.810287
178	0.898709	0.833036
179	0.849865	0.800183
180	0.864458	0.809747
181	0.703822	0.699649
182	0.493603	0.555269
183	0.454069	0.528235
184	0.934403	0.857433
185	0.916043	0.844682
186	0.882078	0.821974
187	0.901448	0.83503
188	0.757325	0.735828
189	0.545229	0.591189
190	0.251703	0.389473
191	0.884303	0.822989
192	0.892316	0.82863
193	0.95482	0.871355
194	0.824961	0.78254
195	0.755919	0.734869
196	0.495957	0.557415
197	0.281356	0.409406
198	0.893715	0.829363
199	0.870114	0.813142
200	0.870537	0.813774
201	0.74968	0.730833
202	0.568495	0.606563
203	0.316615	0.433797
204	0.327662	0.440767
205	0.814415	0.774694
206	0.741288	0.724857
207	0.82748	0.784033
208	0.668625	0.675403
209	0.716485	0.708148
210	0.710064	0.70383
211	0.774961	0.748092
212	0.727044	0.71532
213	0.809929	0.772175
